# Supplementary material for: The Influence of a KDT501, a Novel Isohumulone, on Adipocyte Function in Humans
Source: Front Endocrinol (Lausanne). 2017 Sep 29;8:255. doi: 10.3389/fendo.2017.00255 (PMC5626816; doi:10.3389/fendo.2017.00255)
Supplement: Supplementary file 1 [file supplementary_tables.xlsx]

## Sheet: Table S1
Table S1: Gene List
Cytokines/inflammation/Chemotaxis (18 genes)	Accession Number
IL-1 b	NM_000576.2
IL-4	NM_000589.2
IL-6	NM_000600.1
IL-8	NM_000584.2
IL-10	NM_000572.2
IL-12B	NM_002187.2
IL-13	NM_002188.2
IL-15	NM_172174.1
IL-18	NM_001562.2
TNF alpha	NM_000594.2
CCL2 (MCP-1)	NM_002982.3
CCL5	NM_002985.2
TLR2	NM_003264
TLR4	NM_003266.3
CCL24	NM_002991.2
CCL 11	NM_002986.2
CCL26	NM_006072.4
CCL8 (MCP-2)	NM_005623.2
Fibrosis (16 genes)
TGF beta	NM_000660.3
tsp1	NM_003246.2
Tsp2	NM_003247.2
SPARC (Osteonectin)	NM_003118.2
CTGF	NM_001901.2
PAI1	NM_000602.3
MMP-9	NM_004994.2
MMP-2	NM_004530.4
MMP-3	NM_002422.3
MMP14	NM_004995.2
Timp1	NM_003254.2
TIMP2	NM_003255.4
Elastin	NM_001081754.1
LOX (Lysyl oxidase)	NM_001178102.1
COL5A1	NM_000093.3
COL6A1	NM_001848.2
Angiogenesis (17 genes)
Hif 1 alpha	NM_001530.3
VEGF A	NM_001025366.2
VEGF B (PlGF)	NM_002632.5
VEGF C	NM_005429.2
angiopoeitin 1	NM_001146.3
angiopoeitin 2	NM_001147.2
angiopoeitin 3	NM_004673.3
angiopoeitin 4	NM_015985.2
FGF-2	NM_002006.4
HGF	NM_000601.4
IGF	NM_000618.3
TF (Tissue Factor)	NM_001178096.1
NPY	NM_000905.3
GM-CSF	NM_000758.2
Cd31	NM_000442.4
Tie1	NM_005424.2
Tie 2	NM_000459.3
Immune Cell Markers (17genes)
HO-1	NM_002133.2
CCL1	NM_002981.1
CCL18	NM_002988.2
CCL 17	NM_002987.2
iNOS	NM_000625.4
MR	NM_006039.3
CD163	NM_004244.4
CD 11c	NM_000887.3
CD 11b	NM_000632.3
CD68	NM_001251.2
CD86	NM_175862.4
Siglec 8	NM_014442.2
Eosinophil peroxidase	NM_000502.4
Myeloperoxidase	NM_000250.1
CD79a	NM_001783.3
human mast cell tryptase beta	NM_003294.3
human mast cell CPA3	NM_001870.2
CD3	NM_000733.3
Adipose and lipid metabolism (46 genes)
PPAR gamma	NM_005037.5
PPAR gamma 2	NM_015869.4
PPAR alpha	NM_001001928.2
PPAR delta	NM_001171818.1
Beta Adrenergic Receptor 1	NM_000684.2
Beta Adrenergic Receptor 2	NM_000024.5
Beta Adrenergic Receptor 3	NM_000025.2
LPL	NM_000237.2
GPIHBP1	NM_178172.3
ANGPTL4 (FIAF)	NM_001039667.1
GPR120	NM_181745.3
CD36	NM_000072.3
UCP-2	NM_003355.2
UCP-3	NM_003356.3
BcL2	NM_000633.2
Bax	NM_004324.3
Adiponectin	NM_004797.3
DPP-4	NM_001935.3
CEBP alpha	NM_004364.3
CEBP beta	NM_005194.2
ATGL	NM_020376.3
CGI58	NM_016006.4
AdipoR2	NM_024551.2
AdipoR1	NM_015999.3
Fn14	NM_016639.2
SIRT1	NM_001142498.1
DGAT	NM_032564.3
PKC alpha	NM_002737.2
SCD-1	NM_005063.4
ACC	NM_198839.1
ACL	NM_001096.2
HSL	NM_005357.3
FOXO1	NM_002015.3
FAS	NM_004104.4
Fabp1	NM_001443.2
Fabp2	NM_000134.3
Fabp3	NM_004102.3
Fabp4	NM_001442.2
SREBP1	NM_001005291.2
Resistin	NM_001193374.1
Ghrelin	NM_001134941.2
Leptin	NM_000230.2
RBP4	NM_006744.3
Angiotensin receptor2 type 2	NM_000686.4
NrF2	NM_001145412.2
Brown/Beige Adipose (16 genes)
UCP-1	NM_021833.4
PGC1 alpha	NM_013261.3
PRDM 16	NM_022114.3
IRF4	NM_001195286.1
Cidea	NM_001279.3
Dio2	NM_000793.5
Meteorin like	NM_001004431.2
Fndc5 (Irisin precursor)	NM_001171941.1
TMEM26	NM_178505.6
TNFRSF9 (CD137)	NM_001561.5
TBX1	NM_005992.1
SLC27	NM_198580.1
Epithelial V-like antigen (EVA), myelin protein zero-like 2, Mpzl2	NM_005797.3
Early B-cell factor 3	NM_001005463.2
Homo sapiens heat shock 27kDa protein family, member 7	NM_014424.4
F-box protein 31	NM_024735.4
House Keeping (6 genes)
ACTB (Beta Actin)	NM_001101.3
PP1A (cyclophilin A)	NM_021130.3
PP1B (cyclophilin B)	NM_000942.4
UBC 9 (Ubiquitin c)	NM_021009.5
TBP (Tata binding protein)	NM_003194.4
TUBB (Tubulin beta)	NM_178014.2
Total 136 (genes)

## Sheet: Table S2
Table S2: Effect of KDT501 on gene expression
		Pre KDT501		Post KDT501		Fold
Gene Symbol	Accession Number	Average	SEM	Average	SEM	Post/Pre	TTEST		Negative control
TNFRSF12A	NM_016639.1	11.7968	1.73879	15.8624	2.0057	1.34464	0.036829		1.49068
ACACA	NM_198834.1	228.61	45.3115	195.907	35.3134	0.856947	0.0378335		3.26404
MPZL2	NM_144765.1	52.1135	7.79779	73.3385	11.784	1.40728	0.041009		1.71899
DGAT2	NM_032564.3	12059	2187.12	10481.8	1940.68	0.869214	0.0428839		2.35286
LPL	NM_000237.2	17455.3	2835.86	15793.5	2583.85	0.904794	0.0676203		1.51352
TMEM26	NM_178505.6	15.6258	2.00515	13.3777	1.75177	0.856128	0.072499		2.96389
TIMP1	NM_003254.2	1382.46	88.6567	1599.79	157.705	1.15721	0.074804		1.41347
DIO2	NM_013989.3	27.0206	5.84966	37.6227	8.98393	1.39237	0.0950971		1.55041
BCL2	NM_000657.2	478.964	31.0287	439.464	34.6115	0.91753	0.103397		2.55296
FABP3	NM_004102.3	180.279	22.9589	266.967	60.9073	1.48086	0.109373		1.92445
FASN	NM_004104.4	5212.35	1688.77	4182.94	1088.59	0.802506	0.14123		1.39063
CCL11	NM_002986.2	8.39716	1.25298	6.78311	0.761968	0.807786	0.144378		1.2449
SPARC	NM_003118.2	42799.4	3227.98	39632.1	3583.09	0.925997	0.16373		1.39063
CD68	NM_001251.2	1189.39	84.9915	1690.7	379.435	1.42148	0.171047		1.71899
ITGAM	NM_000632.3	267.169	14.333	306.747	27.1614	1.14814	0.191778		1.39063
RBP4	NM_006744.3	23669.3	1752.24	21142.8	2243.81	0.89326	0.196111		3.0411
CCL 17	NM_002987.2	21.4243	3.1135	26.1525	2.60429	1.22069	0.204402		3.59239
CEBPA	NM_004364.2	6772.23	354.226	6227.88	567.572	0.91962	0.222049		1.7962
FABP2	NM_000134.3	7.79811	0.928028	8.66619	0.540866	1.11132	0.229744		1.22206
ADRB1	NM_000684.1	31.9596	4.10339	26.8947	3.9918	0.841523	0.236932		1.97882
HSPB7	NM_014424.4	1563.79	226.654	1453.02	247.605	0.929166	0.238073		3.4695
TNFRSF9	NM_001561.4	9.29499	0.995955	12.2656	2.02559	1.31959	0.239299		2.10171
CSF2	NM_000758.2	51.3491	3.79739	46.9024	3.74195	0.913402	0.241766		2.14739
VEGFA	NM_001025366.1	1101.84	116.763	961.675	85.9921	0.872792	0.250173		3.36945
SIGLEC8	NM_014442.2	28.7014	2.3608	33.3592	2.93899	1.16228	0.251152		1.5961
FNDC5	NM_153756.2	17.1454	3.23147	19.7643	2.60692	1.15275	0.261792		1.08512
HIF1A	NM_001530.2	854.847	59.713	938.966	43.1863	1.0984	0.264526		1.92445
ITGAX	NM_000887.3	255.959	30.3386	419.57	128.825	1.63921	0.267593		1.08512
CEBPB	NM_005194.2	2942.44	316.981	2529.51	161.262	0.859663	0.272652		2.0245
PNPLA2	NM_020376.3	6922.1	671.853	6373.93	647.519	0.920809	0.274239		3.06394
CCL18	NM_002988.2	696.371	216.329	572.345	145.692	0.821896	0.274739		3.89791
UCP3	NM_003356.3	14.9281	2.71413	17.6795	2.11932	1.18431	0.282353		2.17023
CD86	NM_175862.3	112.005	10.6335	127.162	15.4779	1.13532	0.287556		2.85847
THBS1	NM_003246.2	967.507	125.251	1105.96	117.474	1.1431	0.288569		2.43007
ANGPTL4	NR_104213.1	1598.69	270.304	1253.09	173.549	0.783823	0.292591		0.61103
ANGPT4	NM_015985.2	14.952	2.0989	12.8104	1.17164	0.856765	0.297509		1.2449
CCL1	NM_002981.1	7.83246	1.22031	6.63149	1.14516	0.846667	0.297557		0.85681
CPA3	NM_001870.2	329.144	30.03	395.362	63.3833	1.20118	0.308139		0.63387
PPARD	NM_006238.4	39.1995	2.6006	42.0658	2.30036	1.07312	0.313155		2.55296
HMOX1	NM_002133.1	1136.85	79.0222	1255.36	118.109	1.10424	0.319867		4.43173
PRDM16	NM_022114.3	16.5713	2.4748	18.8098	1.90028	1.13508	0.335804		0.328355
SCD	NM_005063.4	49209.9	12496.1	45041.7	10312.4	0.915298	0.351165		1.90161
NPY	NM_000905.2	5.20924	0.539804	6.31746	1.45383	1.21274	0.351998		3.8207
CCL8	NM_005623.2	97.5455	10.1462	114.387	14.509	1.17266	0.361791		1.39063
VEGFC	NM_005429.2	167.738	17.453	193.849	31.3619	1.15567	0.362902		2.88131
PPARGC1A	NM_013261.3	49.2505	5.84236	45.5612	5.70517	0.925092	0.366685		1.08512
THBS2	NM_003247.2	511.389	50.8846	637.035	134.61	1.2457	0.366689		1.08512
FABP4	NM_001442.2	121005	11499.1	135241	19163	1.11765	0.38606		1.36779
ACLY	NM_001096.2	2998.39	623.916	3805.14	1266.98	1.26906	0.390675		3.89791
TBX1	NM_080646.1	20.0441	3.25887	22.9519	3.3476	1.14507	0.3956		3.60987
IL6	NM_000600.3	34.238	3.54701	39.4557	4.3446	1.1524	0.404463		1.90161
TIMP2	NM_003255.4	3447.72	183.354	3710.61	343.027	1.07625	0.407044		3.22714
DPP4	NM_001935.3	115.309	13.7343	143.283	33.0616	1.24261	0.41672		2.33002
IL18	NM_001562.2	88.447	10.2434	100.645	9.01335	1.13791	0.417482		2.50728
NFE2L2	NM_006164.3	918.045	53.6044	989.502	59.1717	1.07784	0.448234		3.20967
iNOS	NM_000625.4	10.9551	2.06808	12.3957	1.61158	1.13151	0.449067		0.61103
SERPINE1	NM_001165413.1	60.2248	8.80549	66.1322	12.0699	1.09809	0.450713		2.5758
TGFB1	NM_000660.3	424.907	20.5936	466.031	50.5853	1.09678	0.452157		1.69615
CD79A	NM_001783.3	35.4794	16.7374	24.7184	5.67797	0.696697	0.454546		1.06228
ADRB3	NM_000025.1	34.2355	3.40902	36.9249	4.44596	1.07856	0.460314		1.06228
MMP14	NM_004995.2	548.444	40.3891	577.651	43.3094	1.05325	0.482326		1.69615
TNF	NM_000594.2	35.3799	1.28772	33.4661	1.44726	0.945909	0.485683		2.88131
SIRT1	NM_012238.4	370.692	24.9862	393.294	25.6446	1.06097	0.489283		1.46784
SREBF1	NM_001005291.1	2313.15	429.782	2188.4	364.125	0.946071	0.490906		3.51518
AGTR2	NM_000686.3	6.5101	0.641661	5.4647	1.31381	0.839419	0.49756		3.10962
IRF4	NM_002460.1	104.479	24.2974	113.144	25.9788	1.08293	0.506183		1.28522
IL10	NM_000572.2	23.1636	2.40734	25.8553	5.06866	1.1162	0.518782		2.12455
PGF	NM_002632.5	45.1082	4.10756	41.2038	4.25376	0.913445	0.519106		1.67331
PPARA	NM_001001928.2	178.799	16.9169	171.037	12.9929	0.956583	0.530028		2.33002
IGF1	NM_000618.3	715.275	107.842	667.327	88.1416	0.932966	0.53335		3.06394
FOXO1	NM_002015.3	890.492	74.5599	843.491	50.014	0.947219	0.539263		1.5961
PRKCA	NM_002737.2	95.9453	6.42988	100.344	5.82217	1.04585	0.540748		2.55296
FGF2	NM_002006.4	1027.78	70.3931	961.378	107.397	0.935396	0.546027		1.91909
CXCL8	NM_000584.2	53.6687	4.62832	64.3003	15.5818	1.1981	0.551414		2.40723
TLR4	NR_024168.1	701.701	50.6997	751.915	59.3041	1.07156	0.552301		2.30718
TPSAB1	NM_003294.3	2968.59	201.265	3211.92	444.843	1.08197	0.556884		0.305515
LEP	NM_000230.2	6208	570.055	5819.47	708.112	0.937414	0.562757		2.40723
HGF	NM_000601.4	207.111	15.8778	217.088	11.4005	1.04817	0.567595		1.2449
ADIPOQ	NM_004797.2	22520	1670.61	21574.2	1714.65	0.958	0.569699		1.5961
RETN	NM_020415.2	8.19352	0.993361	8.74804	1.13646	1.06768	0.595215		1.18517
ELN	NM_001081754.1	624.97	74.766	674.471	94.9138	1.0792	0.596311		0.428405
BAX	NM_138761.3	285.226	7.87758	292.815	13.6027	1.02661	0.600367		1.29058
ANGPTL1	NM_004673.3	254.603	28.0946	275.132	27.4598	1.08063	0.602932		3.65213
MMP2	NM_004530.2	1506.62	167.623	1661.13	272.186	1.10255	0.607518		1.77336
PPARG2	NM_005037.5	264.096	34.3171	275.939	41.705	1.04485	0.622576		2.35286
TEK	NM_000459.3	245.096	17.8781	254.465	17.7184	1.03822	0.62301		1.49068
SLC27A1	NM_198580.1	143.508	7.8796	147.826	9.58295	1.03009	0.651695		0.328355
CD3E	NM_000733.2	59.4048	8.58211	66.9157	10.3924	1.12644	0.652108		3.36945
ABHD5	NM_016006.4	518.763	52.2782	536.999	64.5392	1.03515	0.667707		2.38439
CCL24	NM_002991.2	90.413	21.0021	87.0382	20.3636	0.962674	0.672871		4.39483
MMP9	NM_004994.2	352.596	78.5213	393.844	117.092	1.11698	0.675693		4.14369
ADIPOR1	NR_046083.1	1860.01	192.251	2027.52	315.515	1.09006	0.691604		3.63807
UCP1	NM_021833.4	10.4779	2.19291	9.54442	1.70851	0.910911	0.698945		2.14739
IL12B	NM_002187.2	10.1381	1.16242	10.7612	1.64395	1.06146	0.722618		2.43007
PECAM1	NM_000442.3	4711.31	307.791	4845.78	312.271	1.02854	0.731195		2.33002
FBXO31	NM_024735.3	71.4156	5.38207	73.0729	3.64965	1.02321	0.737415		1.71899
FFAR4	NM_181745.2	198.269	32.9907	191.747	29.5176	0.967102	0.738389		1.36779
ANGPT1	NM_001146.3	957.563	121.925	917.019	156.073	0.957659	0.738772		1.2449
CCL26	NM_006072.4	19.9728	2.22366	19.0326	2.22044	0.952927	0.742672		1.7962
CCL5	NM_002985.2	247.201	32.3978	278.687	79.394	1.12737	0.746317		0.962225
IL1B	NM_000576.2	28.0796	5.06721	24.4877	8.24377	0.87208	0.747146		1.67331
MRC2	NM_006039.3	629.775	78.9248	660.541	101.56	1.04885	0.757636		2.85847
LIPE	NM_005357.3	222.489	27.0961	215.855	27.4348	0.970183	0.757903		3.72065
CIDEA	NM_001279.2	196.146	42.9251	206.628	48.2059	1.05344	0.762364		7.54134
MPO	NM_000250.1	5.03307	0.787698	5.31794	0.988801	1.0566	0.772963		0.328355
CD163	NM_004244.4	1073.97	84.131	1060.36	98.4613	0.987334	0.788352		2.10171
COL6A1	NM_001848.2	5689.3	375.558	5804.71	423.673	1.02028	0.791042		1.77336
LOX	NM_002317.4	1639.66	154.831	1700.64	214.233	1.03719	0.80096		2.20713
GPIHBP1	NM_001301772.1	717.138	64.6782	736.007	72.1865	1.02631	0.808742		3.06394
METRNL	NM_001004431.1	278.876	12.7962	273.61	22.3522	0.981117	0.812798		2.47575
ADIPOR2	NM_024551.2	1910.05	189.725	1879.46	279.481	0.983986	0.817273		1.71899
EPX	NM_000502.4	9.0289	1.1723	9.25759	0.853262	1.02533	0.838322		0.328355
COL5A1	NM_000093.3	2108.57	261.605	2156.87	298.017	1.02291	0.846191		0.916545
TIE1	NM_005424.2	281.002	23.3607	287.012	24.8822	1.02139	0.848758		0.939385
ANGPT2	NM_001147.2	196.235	23.9441	189.858	27.0502	0.967499	0.85984		4.27194
TLR2	NM_003264.3	177.987	23.9681	184.201	24.3582	1.03491	0.864532		1.18517
IL4	NM_000589.2	5.75949	1.02407	5.51345	0.760591	0.957281	0.868409		0.61103
F3	NM_001993.3	560.578	57.5014	571.154	67.3972	1.01887	0.876847		2.73558
ADRB2	NM_000024.3	71.9706	3.7421	72.5463	5.14538	1.008	0.886139		0.305515
GHRL	NR_024134.1	16.4303	0.93704	16.7375	2.44011	1.01869	0.911983		2.18429
CTGF	NM_001901.2	622.3	101.121	633.763	86.0808	1.01842	0.92091		2.841
FABP1	NM_001443.1	9.5052	1.78973	9.69629	1.35922	1.0201	0.92375		1.26774
CD36	NM_000072.3	43385.5	3642.85	43190.5	3792.04	0.995506	0.929888		1.39063
PPARG	NM_015869.4	1131.89	192.195	1140.4	183.499	1.00752	0.933944		0.962225
IL15	NM_172174.1	38.4083	4.32686	38.1641	2.57384	0.993641	0.95809		2.98136
EBF3	NM_001005463.1	500.493	22.6195	502.546	46.5702	1.0041	0.95987		0.63387
UCP2	NM_003355.2	697.462	55.7178	694.494	63.7918	0.995744	0.965332		1.22206
MMP3	NM_002422.3	9.57494	1.21926	9.53739	1.32382	0.996078	0.981497		1.36779
CCL2	NM_002982.3	263.41	33.5476	263.229	18.7726	0.999314	0.995686		2.55832
IL13	NM_002188.2	8.69843	0.707921	8.69215	0.987241	0.999278	0.996851		2.00166

## Sheet: Table S3
Table S3:	Effect of Cold Stimulus on Gene Expression Prior to KDT501 Treatment
		Pre Cold		Post Cold		Fold
Gene Symbol	Accession Number	Average	SEM	Average	SEM	Post/Pre	TTEST		Negative control
SCD	NM_005063.4	49209.9	12496.1	44454.4	12114.6	0.903363	0.0076709		1.90161
AGTR2	NM_000686.3	6.5101	0.641661	4.28759	0.695672	0.658606	0.0129535		3.10962
MMP14	NM_004995.2	548.444	40.3891	499.433	34.1559	0.910635	0.0295443		1.69615
IL18	NM_001562.2	88.447	10.2434	73.7563	5.12649	0.833904	0.0336188		2.50728
FABP1	NM_001443.1	9.5052	1.78973	4.81686	0.802505	0.50676	0.0551464		1.26774
ACLY	NM_001096.2	2998.39	623.916	2489.59	443.894	0.830309	0.0606196		3.89791
ADRB2	NM_000024.3	71.9706	3.7421	66.2158	4.06755	0.92004	0.0660105		0.305515
CD163	NM_004244.4	1073.97	84.131	977.513	70.5355	0.910191	0.0690513		2.10171
THBS1	NM_003246.2	967.507	125.251	1162.64	149.463	1.20169	0.0786893		2.43007
RBP4	NM_006744.3	23669.3	1752.24	21268.9	2231.82	0.898587	0.0908482		3.0411
CCL24	NM_002991.2	90.413	21.0021	74.9308	16.3991	0.828762	0.0938473		4.39483
ADIPOQ	NM_004797.2	22520	1670.61	20773.1	1250.09	0.922429	0.0996287		1.5961
TMEM26	NM_178505.6	15.6258	2.00515	11.1668	1.17987	0.714643	0.101057		2.96389
BCL2	NM_000657.2	478.964	31.0287	515.355	33.9486	1.07598	0.119671		2.55296
SERPINE1	NM_001165413.1	60.2248	8.80549	91.2144	16.4311	1.51457	0.122966		2.5758
LPL	NM_000237.2	17455.3	2835.86	15785.9	2379.34	0.904361	0.125464		1.51352
ACACA	NM_198834.1	228.61	45.3115	204.068	34.7953	0.892646	0.125687		3.26404
PPARGC1A	NM_013261.3	49.2505	5.84236	43.4948	3.57206	0.883133	0.13229		1.08512
UCP3	NM_003356.3	14.9281	2.71413	17.6796	2.9848	1.18432	0.146324		2.17023
FOXO1	NM_002015.3	890.492	74.5599	959.26	64.9836	1.07722	0.148963		1.5961
FBXO31	NM_024735.3	71.4156	5.38207	83.6368	6.11234	1.17113	0.162735		1.71899
TBX1	NM_080646.1	20.0441	3.25887	29.086	5.43019	1.4511	0.170191		3.60987
SPARC	NM_003118.2	42799.4	3227.98	39749.9	3227	0.928749	0.175754		1.39063
IL12B	NM_002187.2	10.1381	1.16242	11.7683	1.53135	1.1608	0.193836		2.43007
SREBF1	NM_001005291.1	2313.15	429.782	2020.26	287.58	0.873383	0.200047		3.51518
SIGLEC8	NM_014442.2	28.7014	2.3608	24.4617	2.20432	0.852282	0.200776		1.5961
ADRB1	NM_000684.1	31.9596	4.10339	36.259	2.6398	1.13453	0.205295		1.97882
IGF1	NM_000618.3	715.275	107.842	617.947	62.8085	0.86393	0.206374		3.06394
IL6	NM_000600.3	34.238	3.54701	49.6099	11.6069	1.44897	0.224728		1.90161
FASN	NM_004104.4	5212.35	1688.77	4319.3	1146.55	0.828668	0.229601		1.39063
CCL26	NM_006072.4	19.9728	2.22366	17.3029	1.3402	0.866324	0.23885		1.7962
PPARA	NM_001001928.2	178.799	16.9169	168.692	13.2625	0.943469	0.24033		2.33002
IL10	NM_000572.2	23.1636	2.40734	19.3469	2.05421	0.835232	0.249065		2.12455
CCL8	NM_005623.2	97.5455	10.1462	115.609	17.089	1.18518	0.255023		1.39063
CXCL8	NM_000584.2	53.6687	4.62832	175.017	105.575	3.26106	0.288099		2.40723
CSF2	NM_000758.2	51.3491	3.79739	47.4435	4.28916	0.92394	0.29346		2.14739
MMP2	NM_004530.2	1506.62	167.623	1335.29	129.747	0.88628	0.31265		1.77336
MPO	NM_000250.1	5.03307	0.787698	6.42629	0.867541	1.27681	0.32043		0.328355
DIO2	NM_013989.3	27.0206	5.84966	29.4669	5.29756	1.09053	0.322824		1.55041
TNFRSF12A	NM_016639.1	11.7968	1.73879	14.4229	1.60899	1.22261	0.323785		1.49068
FABP4	NM_001442.2	121005	11499.1	112488	11154.8	0.929616	0.334072		1.36779
VEGFC	NM_005429.2	167.738	17.453	176.595	17.5454	1.05281	0.339458		2.88131
BAX	NM_138761.3	285.226	7.87758	271.705	10.5666	0.952599	0.343802		1.29058
HIF1A	NM_001530.2	854.847	59.713	924.55	59.074	1.08154	0.346778		1.92445
LIPE	NM_005357.3	222.489	27.0961	236.244	18.4002	1.06182	0.351546		3.72065
CCL11	NM_002986.2	8.39716	1.25298	6.90127	1.05528	0.821858	0.35995		1.2449
TGFB1	NM_000660.3	424.907	20.5936	516.39	95.1704	1.2153	0.370765		1.69615
DGAT2	NM_032564.3	12059	2187.12	11340.3	1987.37	0.940408	0.375546		2.35286
ANGPT2	NM_001147.2	196.235	23.9441	171.05	10.5626	0.871658	0.386812		4.27194
CD36	NM_000072.3	43385.5	3642.85	40304.2	3425.01	0.92898	0.405449		1.39063
CIDEA	NM_001279.2	196.146	42.9251	185.688	36.2539	0.94668	0.416083		7.54134
UCP2	NM_003355.2	697.462	55.7178	655.436	58.6391	0.939745	0.417692		1.22206
CCL 17	NM_002987.2	21.4243	3.1135	19.849	2.55258	0.926474	0.418973		3.59239
NFE2L2	NM_006164.3	918.045	53.6044	991.35	55.1197	1.07985	0.423079		3.20967
ANGPT1	NM_001146.3	957.563	121.925	856.935	102.856	0.894912	0.438747		1.2449
CCL5	NM_002985.2	247.201	32.3978	408.845	194.631	1.65389	0.449643		0.962225
UCP1	NM_021833.4	10.4779	2.19291	9.3223	1.43496	0.889712	0.449815		2.14739
LOX	NM_002317.4	1639.66	154.831	1565.97	127.933	0.955055	0.451874		2.20713
TNFRSF9	NM_001561.4	9.29499	0.995955	11.4799	2.32672	1.23506	0.454192		2.10171
CD79A	NM_001783.3	35.4794	16.7374	43.0521	13.4859	1.21344	0.466692		1.06228
CD68	NM_001251.2	1189.39	84.9915	1129.89	60.6979	0.949973	0.485537		1.71899
HMOX1	NM_002133.1	1136.85	79.0222	1082.02	112.152	0.951764	0.490694		4.43173
TPSAB1	NM_003294.3	2968.59	201.265	2813.09	298.917	0.947616	0.510875		0.305515
NPY	NM_000905.2	5.20924	0.539804	6.11214	1.16551	1.17333	0.514484		3.8207
ITGAX	NM_000887.3	255.959	30.3386	334.072	104.221	1.30518	0.515755		1.08512
TNF	NM_000594.2	35.3799	1.28772	32.7054	3.81553	0.924407	0.518176		2.88131
ADIPOR1	NR_046083.1	1860.01	192.251	2276.96	548.008	1.22417	0.518518		3.63807
IL1B	NM_000576.2	28.0796	5.06721	38.3513	13.175	1.36581	0.52498		1.67331
PRKCA	NM_002737.2	95.9453	6.42988	100.996	6.19759	1.05264	0.53108		2.55296
CEBPB	NM_005194.2	2942.44	316.981	2793.04	262.514	0.949224	0.542612		2.0245
CCL1	NM_002981.1	7.83246	1.22031	7.19427	0.998435	0.91852	0.558995		0.85681
PRDM16	NM_022114.3	16.5713	2.4748	15.0635	2.2269	0.909013	0.580987		0.328355
ELN	NM_001081754.1	624.97	74.766	664.002	80.6843	1.06245	0.581361		0.428405
CD3E	NM_000733.2	59.4048	8.58211	71.553	16.8935	1.2045	0.591292		3.36945
FFAR4	NM_181745.2	198.269	32.9907	191.121	31.563	0.963946	0.598876		1.36779
SLC27A1	NM_198580.1	143.508	7.8796	137.834	4.98374	0.960467	0.606564		0.328355
ITGAM	NM_000632.3	267.169	14.333	289.12	32.415	1.08216	0.606678		1.39063
THBS2	NM_003247.2	511.389	50.8846	485.663	42.1626	0.949694	0.634986		1.08512
FABP2	NM_000134.3	7.79811	0.928028	7.04477	1.22537	0.903394	0.635003		1.22206
ADRB3	NM_000025.1	34.2355	3.40902	32.143	5.01829	0.938881	0.639539		1.06228
ANGPTL1	NM_004673.3	254.603	28.0946	242.057	25.3825	0.950725	0.643708		3.65213
COL5A1	NM_000093.3	2108.57	261.605	2017.63	244.121	0.956871	0.655754		0.916545
MPZL2	NM_144765.1	52.1135	7.79779	57.469	8.17325	1.10277	0.657742		1.71899
GPIHBP1	NM_001301772.1	717.138	64.6782	747.688	54.8352	1.0426	0.659479		3.06394
CEBPA	NM_004364.2	6772.23	354.226	6603.15	442.384	0.975033	0.659742		1.7962
HSPB7	NM_014424.4	1563.79	226.654	1515.94	200.853	0.969404	0.667148		3.4695
SIRT1	NM_012238.4	370.692	24.9862	380.996	31.0878	1.0278	0.675859		1.46784
TLR2	NM_003264.3	177.987	23.9681	206.287	53.6018	1.159	0.677713		1.18517
FABP3	NM_004102.3	180.279	22.9589	168.407	26.1119	0.934148	0.682266		1.92445
CD86	NM_175862.3	112.005	10.6335	116.109	11.6698	1.03664	0.683404		2.85847
ADIPOR2	NM_024551.2	1910.05	189.725	1887.16	217.32	0.988015	0.683505		1.71899
METRNL	NM_001004431.1	278.876	12.7962	282.106	13.3896	1.01158	0.697817		2.47575
HGF	NM_000601.4	207.111	15.8778	200.853	11.9859	0.969783	0.699411		1.2449
TIE1	NM_005424.2	281.002	23.3607	288.974	10.4621	1.02837	0.702641		0.939385
VEGFA	NM_001025366.1	1101.84	116.763	1082.78	127.138	0.982704	0.717688		3.36945
FNDC5	NM_153756.2	17.1454	3.23147	18.2285	2.51818	1.06317	0.718329		1.08512
PNPLA2	NM_020376.3	6922.1	671.853	6792.36	514.37	0.981257	0.722914		3.06394
PPARG2	NM_005037.5	264.096	34.3171	258.462	29.0316	0.978667	0.7267		2.35286
F3	NM_001993.3	560.578	57.5014	580.004	84.7225	1.03465	0.737617		2.73558
MRC2	NM_006039.3	629.775	78.9248	608.731	84.5793	0.966585	0.744217		2.85847
PECAM1	NM_000442.3	4711.31	307.791	4838.84	169.84	1.02707	0.761019		2.33002
PPARD	NM_006238.4	39.1995	2.6006	39.9425	1.80933	1.01895	0.765455		2.55296
PPARG	NM_015869.4	1131.89	192.195	1102.86	130.913	0.974348	0.774209		0.962225
COL6A1	NM_001848.2	5689.3	375.558	5596.42	460.061	0.983675	0.78043		1.77336
IL15	NM_172174.1	38.4083	4.32686	40.1071	6.57061	1.04423	0.787412		2.98136
MMP3	NM_002422.3	9.57494	1.21926	10.3958	2.68393	1.08572	0.806447		1.36779
PGF	NM_002632.5	45.1082	4.10756	46.3044	5.27957	1.02652	0.819003		1.67331
IL13	NM_002188.2	8.69843	0.707921	8.39498	1.02877	0.965115	0.830233		2.00166
FGF2	NM_002006.4	1027.78	70.3931	1046.38	91.6811	1.0181	0.832362		1.91909
TIMP2	NM_003255.4	3447.72	183.354	3401.32	239.179	0.986541	0.841191		3.22714
CPA3	NM_001870.2	329.144	30.03	319.722	45.015	0.971375	0.846627		0.63387
iNOS	NM_000625.4	10.9551	2.06808	10.5543	1.37521	0.963413	0.850033		0.61103
ABHD5	NM_016006.4	518.763	52.2782	527.534	54.452	1.01691	0.871978		2.38439
CCL18	NM_002988.2	696.371	216.329	671.061	241.772	0.963653	0.886687		3.89791
LEP	NM_000230.2	6208	570.055	6148.92	794.617	0.990483	0.892892		2.40723
EPX	NM_000502.4	9.0289	1.1723	8.83572	0.963748	0.978604	0.893287		0.328355
TEK	NM_000459.3	245.096	17.8781	247.588	11.3352	1.01017	0.894237		1.49068
TIMP1	NM_003254.2	1382.46	88.6567	1395.33	108.675	1.00931	0.902144		1.41347
ANGPT4	NM_015985.2	14.952	2.0989	14.6884	1.85244	0.982365	0.904711		1.2449
EBF3	NM_001005463.1	500.493	22.6195	497.911	21.6019	0.994841	0.907694		0.63387
IL4	NM_000589.2	5.75949	1.02407	5.66788	0.822328	0.984095	0.951119		0.61103
RETN	NM_020415.2	8.19352	0.993361	8.1167	1.62068	0.990624	0.959181		1.18517
CTGF	NM_001901.2	622.3	101.121	627.132	97.7787	1.00776	0.970201		2.841
GHRL	NR_024134.1	16.4303	0.93704	16.3493	2.02446	0.995068	0.975163		2.18429
MMP9	NM_004994.2	352.596	78.5213	350.652	56.1684	0.994486	0.979637		4.14369
IRF4	NM_002460.1	104.479	24.2974	104.3	19.9422	0.998286	0.984527		1.28522
DPP4	NM_001935.3	115.309	13.7343	115.622	17.0388	1.00272	0.985678		2.33002
TLR4	NR_024168.1	701.701	50.6997	702.877	41.2002	1.00168	0.987215		2.30718
CCL2	NM_002982.3	263.41	33.5476	263.823	44.177	1.00157	0.992496		2.55832
ANGPTL4	NR_104213.1	1598.69	270.304	1596.63	136.032	0.998713	0.994309		0.61103

## Sheet: Table S4
Table S4:	Effect of Cold Stimulus on Gene Expression after KDT501 Treatment
		Pre Cold		Post Cold		Fold
Gene Symbol	Accession Number	Average	SEM	Average	SEM	Post/Pre	TTEST		Negative control
ANGPTL4	NR_104213.1	1136.18	173.549	1659.03	162.737	1.46017	0.00112515		0.61103
CCL1	NM_002981.1	7.33127	1.14516	11.6328	1.09277	1.58673	0.00285667		0.85681
BCL2	NM_000657.2	456.039	34.6115	542.775	45.3498	1.1902	0.00378159		2.55296
CSF2	NM_000758.2	45.5327	3.74195	53.2181	3.11132	1.16879	0.00903019		2.14739
LIPE	NM_005357.3	225.014	27.4348	244.738	26.307	1.08766	0.0180731		3.72065
CEBPA	NM_004364.2	6498.41	567.572	7548.53	504.169	1.1616	0.0193021		1.7962
PPARA	NM_001001928.2	178.726	12.9929	191.963	12.2837	1.07406	0.0295874		2.33002
VEGFA	NM_001025366.1	1013.3	85.9921	1149.69	74.9892	1.1346	0.0349667		3.36945
PPARGC1A	NM_013261.3	48.2859	5.70517	57.2393	8.59748	1.18543	0.0381118		1.08512
DIO2	NM_013989.3	41.1631	8.98393	24.0157	4.50806	0.583427	0.0487623		1.55041
TEK	NM_000459.3	262.509	17.7184	305.268	24.158	1.16289	0.0508915		1.49068
MMP9	NM_004994.2	310.694	117.092	209.843	42.4714	0.6754	0.0517514		4.14369
ABHD5	NM_016006.4	536.999	64.5392	596.504	73.9095	1.11081	0.0536266		2.38439
FABP3	NM_004102.3	219.101	60.9073	148.367	13.363	0.677163	0.0654344		1.92445
ITGAM	NM_000632.3	290.976	27.1614	256.203	18.9679	0.880496	0.06753		1.39063
ANGPTL1	NM_004673.3	288.213	27.4598	221.664	14.423	0.769099	0.074793		3.65213
PNPLA2	NM_020376.3	6664.39	647.519	7128.62	490.361	1.06966	0.0782584		3.06394
LPL	NM_000237.2	16496.4	2583.85	18240.2	2305.01	1.10571	0.0904555		1.51352
FGF2	NM_002006.4	1019.3	107.397	1119.51	91.2077	1.09831	0.092492		1.91909
PGF	NM_002632.5	42.9964	4.25376	53.1897	5.75655	1.23707	0.101534		1.67331
CEBPB	NM_005194.2	2551.36	161.262	2942.72	196.058	1.15339	0.103538		2.0245
PPARG	NM_015869.4	1243.17	183.499	1256.01	182.089	1.01033	0.111385		0.962225
TIMP1	NM_003254.2	1533.97	157.705	1388.15	158.853	0.904938	0.112448		1.41347
GPIHBP1	NM_001301772.1	761.623	72.1865	838.315	83.2332	1.1007	0.122855		3.06394
TGFB1	NM_000660.3	467.2	50.5853	425.209	40.2707	0.910122	0.126293		1.69615
TIE1	NM_005424.2	300.416	24.8822	315.787	20.2319	1.05117	0.130413		0.939385
SIGLEC8	NM_014442.2	33.267	2.93899	29.4426	2.85069	0.885037	0.140141		1.5961
CD68	NM_001251.2	1378.58	379.435	1167.44	89.4997	0.846841	0.143913		1.71899
FBXO31	NM_024735.3	76.1368	3.64965	87.0261	6.44903	1.14302	0.145628		1.71899
CIDEA	NM_001279.2	223.028	48.2059	253.949	68.1915	1.13864	0.147081		7.54134
ITGAX	NM_000887.3	320.65	128.825	236.384	26.9233	0.737201	0.14765		1.08512
NFE2L2	NM_006164.3	1033.76	59.1717	1056.52	35.0113	1.02202	0.148583		3.20967
ADRB1	NM_000684.1	29.0942	3.9918	34.3086	2.78114	1.17923	0.155784		1.97882
ANGPT4	NM_015985.2	13.3785	1.17164	15.9185	1.86322	1.18986	0.164203		1.2449
CCL18	NM_002988.2	505.954	145.692	724.545	199.28	1.43204	0.164204		3.89791
RETN	NM_020415.2	8.03341	1.13646	6.13295	0.770387	0.763431	0.168501		1.18517
ACACA	NM_198834.1	208.255	35.3134	226.568	34.8513	1.08794	0.172867		3.26404
IL12B	NM_002187.2	11.3314	1.64395	8.54978	1.01961	0.754522	0.173444		2.43007
SIRT1	NM_012238.4	406.035	25.6446	427.431	22.839	1.0527	0.177268		1.46784
CD36	NM_000072.3	43894.3	3792.04	47091.8	3078.46	1.07285	0.188348		1.39063
EBF3	NM_001005463.1	536.305	46.5702	549.766	27.4987	1.0251	0.188931		0.63387
ADIPOR2	NM_024551.2	1969.1	279.481	2058.51	199.628	1.04541	0.203417		1.71899
ADIPOQ	NM_004797.2	21943.3	1714.65	23297.7	1581.03	1.06172	0.207251		1.5961
CD86	NM_175862.3	119.293	15.4779	110.782	7.63361	0.928648	0.209565		2.85847
FOXO1	NM_002015.3	880.477	50.014	939.139	38.3995	1.06663	0.233494		1.5961
THBS1	NM_003246.2	1172.14	117.474	1268.19	208.297	1.08194	0.239219		2.43007
SLC27A1	NM_198580.1	154.034	9.58295	157.813	9.42076	1.02453	0.240133		0.328355
RBP4	NM_006744.3	21725.8	2243.81	24162.7	2230.24	1.11216	0.25316		3.0411
CD79A	NM_001783.3	26.775	5.67797	29.2185	6.47638	1.09126	0.272523		1.06228
FABP2	NM_000134.3	8.58709	0.540866	7.66367	0.641652	0.892464	0.273312		1.22206
METRNL	NM_001004431.1	279.011	22.3522	291.132	11.2976	1.04344	0.28665		2.47575
HIF1A	NM_001530.2	926.151	43.1863	982.836	40.3749	1.0612	0.294029		1.92445
TIMP2	NM_003255.4	3865.5	343.027	3443.52	179.579	0.890834	0.303577		3.22714
IGF1	NM_000618.3	723.234	88.1416	741.026	56.145	1.0246	0.307773		3.06394
COL6A1	NM_001848.2	5951.05	423.673	5503.93	441.307	0.924868	0.32766		1.77336
IL18	NM_001562.2	103.41	9.01335	88.9977	10.0902	0.860632	0.329092		2.50728
MPO	NM_000250.1	5.72437	0.988801	6.62763	0.768363	1.15779	0.333711		0.328355
UCP1	NM_021833.4	10.4792	1.70851	12.9548	2.64659	1.23624	0.339329		2.14739
ANGPT1	NM_001146.3	990.447	156.073	1015.37	134.845	1.02516	0.369027		1.2449
ACLY	NM_001096.2	4131.87	1266.98	3308	945.028	0.800605	0.373542		3.89791
PRDM16	NM_022114.3	20.1278	1.90028	16.6042	1.25957	0.824942	0.375123		0.328355
HSPB7	NM_014424.4	1544.88	247.605	1606.26	237.136	1.03973	0.386931		3.4695
F3	NM_001993.3	596.699	67.3972	626.997	68.761	1.05078	0.389344		2.73558
CXCL8	NM_000584.2	61.8765	15.5818	53.1998	7.05472	0.859773	0.392139		2.40723
ANGPT2	NM_001147.2	202.354	27.0502	206.405	14.7235	1.02002	0.395955		4.27194
IL13	NM_002188.2	8.74545	0.987241	7.50863	0.729482	0.858575	0.416199		2.00166
FABP1	NM_001443.1	9.74596	1.35922	8.87843	1.43457	0.910986	0.432196		1.26774
TBX1	NM_080646.1	24.4002	3.3476	25.3834	2.23871	1.04029	0.44291		3.60987
TMEM26	NM_178505.6	14.0166	1.75177	14.7437	0.775479	1.05187	0.450517		2.96389
DGAT2	NM_032564.3	11022.4	1940.68	11400.4	1468.36	1.0343	0.453575		2.35286
TNF	NM_000594.2	32.9999	1.44726	35.7248	2.78118	1.08257	0.455069		2.88131
LEP	NM_000230.2	6124.83	708.112	6378.62	477.705	1.04144	0.455942		2.40723
FABP4	NM_001442.2	126534	19163	144900	21303.9	1.14515	0.459068		1.36779
THBS2	NM_003247.2	650.668	134.61	545.002	45.3464	0.837604	0.463401		1.08512
TNFRSF9	NM_001561.4	12.3781	2.02559	10.5839	1.34916	0.855054	0.464036		2.10171
TLR2	NM_003264.3	191.34	24.3582	175.585	14.4967	0.917657	0.483957		1.18517
PECAM1	NM_000442.3	5033.7	312.271	5016.02	237.551	0.996487	0.496641		2.33002
iNOS	NM_000625.4	12.5245	1.61158	13.7981	1.42709	1.10169	0.51354		0.61103
MMP2	NM_004530.2	1738.19	272.186	1507.74	116.792	0.867419	0.51847		1.77336
DPP4	NM_001935.3	151.12	33.0616	126.792	17.9321	0.839013	0.53662		2.33002
IL15	NM_172174.1	40.4807	2.57384	41.069	3.40554	1.01453	0.542656		2.98136
CPA3	NM_001870.2	412.365	63.3833	373.196	40.1344	0.905014	0.547792		0.63387
IL1B	NM_000576.2	26.2571	8.24377	20.1169	2.28481	0.76615	0.549163		1.67331
PPARG2	NM_005037.5	295.191	41.705	290.165	43.1877	0.982971	0.580575		2.35286
CCL26	NM_006072.4	18.6995	2.22044	20.2388	1.38505	1.08232	0.605839		1.7962
CCL 17	NM_002987.2	24.6429	2.60429	24.7639	1.94844	1.00491	0.617177		3.59239
NPY	NM_000905.2	6.97799	1.45383	7.37188	0.906974	1.05645	0.621296		3.8207
SCD	NM_005063.4	45528.6	10312.4	42515.8	10274	0.933827	0.631222		1.90161
TLR4	NR_024168.1	776.679	59.3041	767.29	31.6662	0.987911	0.644198		2.30718
PRKCA	NM_002737.2	100.489	5.82217	104.538	6.89794	1.0403	0.656524		2.55296
IL10	NM_000572.2	22.3713	5.06866	22.9229	2.44737	1.02466	0.666539		2.12455
MPZL2	NM_144765.1	80.181	11.784	68.591	11.5676	0.855451	0.677589		1.71899
CCL5	NM_002985.2	296.604	79.394	252.605	25.3047	0.851657	0.68317		0.962225
FFAR4	NM_181745.2	202.412	29.5176	197.059	27.4633	0.973554	0.688736		1.36779
CD163	NM_004244.4	1054.97	98.4613	1047.37	86.5054	0.992797	0.702118		2.10171
UCP2	NM_003355.2	651.507	63.7918	670.149	54.5035	1.02861	0.707094		1.22206
MRC2	NM_006039.3	707.205	101.56	635.858	82.2409	0.899115	0.732296		2.85847
SERPINE1	NM_001165413.1	58.1256	12.0699	62.3892	11.3503	1.07335	0.735049		2.5758
ADRB2	NM_000024.3	74.5112	5.14538	74.2698	4.97743	0.99676	0.738911		0.305515
FNDC5	NM_153756.2	20.1684	2.60692	20.7569	2.37355	1.02918	0.749371		1.08512
TPSAB1	NM_003294.3	3271.54	444.843	3113.91	284.794	0.951817	0.764186		0.305515
ADIPOR1	NR_046083.1	2097.69	315.515	1943.26	128.457	0.926381	0.766885		3.63807
VEGFC	NM_005429.2	211.494	31.3619	198.28	19.5037	0.937525	0.767018		2.88131
SPARC	NM_003118.2	41850	3583.09	40450.2	3217.27	0.966552	0.774578		1.39063
PPARD	NM_006238.4	43.3203	2.30036	42.7795	1.89192	0.987516	0.785		2.55296
FASN	NM_004104.4	4568.77	1088.59	4042.63	690.72	0.884838	0.790558		1.39063
ADRB3	NM_000025.1	34.8245	4.44596	37.8043	6.5047	1.08556	0.791768		1.06228
ELN	NM_001081754.1	720.809	94.9138	700.111	132.103	0.971286	0.79968		0.428405
CCL24	NM_002991.2	89.394	20.3636	85.1428	23.0501	0.952445	0.799716		4.39483
UCP3	NM_003356.3	16.7898	2.11932	18.3022	2.68633	1.09008	0.809675		2.17023
GHRL	NR_024134.1	18.1839	2.44011	17.5283	1.68388	0.963945	0.813769		2.18429
IRF4	NM_002460.1	120.184	25.9788	110.748	17.5534	0.921493	0.814629		1.28522
TNFRSF12A	NM_016639.1	15.9079	2.0057	15.2122	1.64275	0.956263	0.82427		1.49068
HGF	NM_000601.4	214.003	11.4005	219.604	10.5022	1.02618	0.834184		1.2449
CCL11	NM_002986.2	6.46863	0.761968	6.94652	0.823723	1.07388	0.837879		1.2449
CCL2	NM_002982.3	253.9	18.7726	254.572	36.3186	1.00264	0.84316		2.55832
IL6	NM_000600.3	41.5464	4.3446	40.8216	5.94588	0.982555	0.859537		1.90161
CD3E	NM_000733.2	69.21	10.3924	65.3176	6.61317	0.943759	0.862921		3.36945
CTGF	NM_001901.2	677.079	86.0808	647.142	93.2184	0.955785	0.890792		2.841
HMOX1	NM_002133.1	1236.38	118.109	1245.52	108.633	1.00739	0.900077		4.43173
LOX	NM_002317.4	1820.87	214.233	1683.45	82.9293	0.924531	0.913062		2.20713
CCL8	NM_005623.2	123.132	14.509	115.848	16.5137	0.940845	0.921225		1.39063
MMP14	NM_004995.2	585.539	43.3094	573.587	33.4716	0.979587	0.923962		1.69615
IL4	NM_000589.2	5.81517	0.760591	5.37262	0.923789	0.923897	0.927383		0.61103
AGTR2	NM_000686.3	5.76033	1.31381	5.37733	0.845633	0.933509	0.949297		3.10962
BAX	NM_138761.3	292.091	13.6027	291.914	15.3455	0.999391	0.952889		1.29058
MMP3	NM_002422.3	9.30889	1.32382	9.43294	1.24106	1.01333	0.956215		1.36779
SREBF1	NM_001005291.1	2358.24	364.125	2192.15	331.846	0.929569	0.983302		3.51518
EPX	NM_000502.4	9.25242	0.853262	9.28013	1.43149	1.00299	0.989247		0.328355
COL5A1	NM_000093.3	2251.09	298.017	2157.86	422.227	0.958581	0.996914		0.916545

## Sheet: Table S5
	Paired t-test on Change in
Gene Symbol	Expression by Cold before and after KDT501
VEGFA	0.00351274
CCL1	0.00392898
PPARA	0.00504913
LPL	0.0132502
CEBPA	0.0159209
SERPINE1	0.023192
IGF1	0.0271245
CSF2	0.0286993
ACACA	0.0332468
PPARGC1A	0.0338175
DIO2	0.0340452
BCL2	0.034822
TMEM26	0.0355898
RBP4	0.0374994
MMP9	0.066518
FABP3	0.0673172
PNPLA2	0.0702501
HSPB7	0.0915654
ADIPOQ	0.0917825
TEK	0.111912
IL12B	0.130717
CD68	0.136968
CD163	0.141197
ADIPOR2	0.142039
CIDEA	0.143957
DGAT2	0.155201
SLC27A1	0.159703
CD36	0.163072
ANGPTL4	0.169362
FASN	0.170082
FABP1	0.179002
TIMP1	0.188908
EBF3	0.194938
ITGAX	0.200444
CEBPB	0.203674
ADRB2	0.206147
CD86	0.208445
ANGPT4	0.213271
PPARG	0.217005
CCL26	0.225021
ANGPT1	0.236105
PGF	0.240125
ITGAM	0.250291
SREBF1	0.251606
AGTR2	0.263382
TBX1	0.264039
CCL24	0.282665
FGF2	0.286295
TNFRSF12A	0.290241
CXCL8	0.293659
RETN	0.294644
UCP1	0.298043
TGFB1	0.300394
ANGPT2	0.300665
SPARC	0.318158
TNF	0.331621
MMP14	0.34231
FABP4	0.354725
LIPE	0.354963
MPZL2	0.355353
GPIHBP1	0.36812
IL6	0.369736
CCL11	0.382497
ABHD5	0.400169
ANGPTL1	0.402402
TNFRSF9	0.411932
PPARG	0.417009
BAX	0.450423
SIRT1	0.468017
CCL18	0.481182
TIE1	0.481965
LEP	0.489704
METRNL	0.489736
CCL8	0.491767
CCL5	0.493898
FFAR4	0.507663
ADRB3	0.513043
IL1B	0.521573
UCP3	0.538175
ADIPOR1	0.575796
iNOS	0.595949
TIMP2	0.600542
ADRB1	0.623656
F3	0.623755
SCD	0.625236
DPP4	0.627539
TLR2	0.635896
FOXO1	0.650551
CD3E	0.651084
THBS2	0.655426
IL13	0.690551
COL6A1	0.701271
HGF	0.725193
HMOX1	0.736772
HIF1A	0.763593
LOX	0.784911
MMP3	0.80139
CD79A	0.813347
COL5A1	0.819742
VEGFC	0.840926
UCP2	0.843181
THBS1	0.845087
PRDM16	0.848399
TLR4	0.853173
IL18	0.855394
IRF4	0.863224
CPA3	0.865784
GHRL	0.868826
IL15	0.869552
IL10	0.876965
FABP2	0.877849
CCL2	0.887874
FBXO31	0.89496
TPSAB1	0.903687
EPX	0.912289
PECAM1	0.913604
NPY	0.923836
ELN	0.930257
SIGLEC8	0.947581
MMP2	0.955158
CTGF	0.955802
NFE2L2	0.956184
MPO	0.957942
PRKCA	0.958703
CCL 17	0.962328
MRC2	0.976137
FNDC5	0.976151
ACLY	0.979769
IL4	0.984417
PPARD	0.992604
